# Supplementary material for: Trans-Omic Analysis Identifies the ‘PRMT1–STAT3–Integrin αVβ6 Axis’ as a Novel Therapeutic Target in Tacrolimus-Induced Chronic Nephrotoxicity
Source: Int J Mol Sci. 2025 Oct 22;26(21):10282. doi: 10.3390/ijms262110282 (PMC12607680; doi:10.3390/ijms262110282)
Supplement: Supplementary file 1 [file ijms-26-10282-s001.zip]

Archive with 1 entries (1 files):
- ijms-3874714-supplementary.pdf
